# Supplementary material for: Genomic, Evolutionary, and Pathogenic Characterization of a New Polerovirus in Traditional Chinese Medicine Viola philippica
Source: Viruses. 2025 Jan 15;17(1):114. doi: 10.3390/v17010114 (PMC11768663; doi:10.3390/v17010114)
Supplement: Supplementary file 1 [file viruses-17-00114-s001.zip]

Archive with 1 entries (1 files):
- viruses-3389030-supplementary.pdf
